# Supplementary material for: Comparative transcriptome analysis of whiteflies raised on cotton leaf curl Multan virus-infected cotton plants
Source: Front Vet Sci. 2024 Aug 28;11:1417590. doi: 10.3389/fvets.2024.1417590 (PMC11389618; doi:10.3389/fvets.2024.1417590)
Supplement: Supplementary file 3 [file Table_3.XLSX]

## Sheet: VA vs AA up
#Term	Database	ID	Input number	Background number	P-Value	Corrected P-Value	Input	Hyperlink
Protein digestion and absorption	KEGG PATHWAY	ko04974	51	139	1.33318e-10	3.78623e-08	Cluster-35353.44768|Cluster-35353.47648|Cluster-35353.35330|Cluster-35353.27169|Cluster-35353.23032|Cluster-35353.23019|Cluster-35353.37419|Cluster-35353.46946|Cluster-35353.59581|Cluster-35353.55620|Cluster-35353.37514|Cluster-35353.43871|Cluster-35353.20020|Cluster-35353.6276|Cluster-35353.36813|Cluster-35353.11142|Cluster-35353.61163|Cluster-35353.54038|Cluster-35353.11790|Cluster-35353.29798|…	http://www.genome.jp/kegg-bin/show_pathway?ko04974/K01539%09red/K05612%09red/K13868%09red/K13781%09red/K14206%09red/K01540%09red/K04926%09red/K12040%09red/K14210%09red/K06236%09red/K06237%09red
Renin secretion	KEGG PATHWAY	ko04924	44	113	5.41535e-10	7.68979e-08	Cluster-35353.53173|Cluster-35353.31709|Cluster-35353.35179|Cluster-35353.50921|Cluster-35353.31732|Cluster-35353.54838|Cluster-35353.52557|Cluster-35353.55424|Cluster-35353.25329|Cluster-35353.49804|Cluster-35353.56961|Cluster-35353.35601|Cluster-35353.28115|Cluster-35353.62637|Cluster-35353.20118|Cluster-35353.17725|Cluster-35353.35086|Cluster-35353.41624|Cluster-35353.11770|Cluster-35353.44494…	http://www.genome.jp/kegg-bin/show_pathway?ko04924/K08045%09red/K04996%09red/K04958%09red/K01363%09red/K12323%09red/K12318%09red/K12319%09red/K01283%09red/K02183%09red/K04142%09red/K13755%09red/K04936%09red
Lysosome	KEGG PATHWAY	ko04142	88	351	1.19122e-09	1.12769e-07	Cluster-27864.0|Cluster-35353.31497|Cluster-35353.33971|Cluster-35353.36836|Cluster-35353.64940|Cluster-35353.64941|Cluster-35353.19256|Cluster-35353.22822|Cluster-35353.24347|Cluster-35353.35975|Cluster-35353.41826|Cluster-35353.50232|Cluster-35353.59873|Cluster-35353.47400|Cluster-37969.0|Cluster-35353.31337|Cluster-35353.42280|Cluster-35353.35601|Cluster-35353.34404|Cluster-35353.23691|Cluster…	http://www.genome.jp/kegg-bin/show_pathway?ko04142/K01369%09red/K01365%09red/K01366%09red/K12373%09red/K01363%09red/K01444%09red/K02154%09red/K06129%09red/K01189%09red/K12347%09red/K12350%09red/K12309%09red/K12301%09red/K14410%09red/K12386%09red/K12384%09red/K03662%09red/K03661%09red/K01373%09red/K01371%09red/K01158%09red/K01135%09red/K01195%09red/K10532%09red/K01052%09red/K01204%09red/K13443%09r…
Starch and sucrose metabolism	KEGG PATHWAY	ko00500	51	170	3.49833e-08	2.48382e-06	Cluster-35353.38658|Cluster-35353.38895|Cluster-35353.15187|Cluster-35353.57965|Cluster-35353.37256|Cluster-35353.36168|Cluster-35353.57926|Cluster-35353.23658|Cluster-35353.31818|Cluster-35353.48899|Cluster-35353.37174|Cluster-35353.56851|Cluster-35353.33496|Cluster-35353.18829|Cluster-35353.49210|Cluster-35353.16245|Cluster-35353.62797|Cluster-35353.44108|Cluster-35353.28129|Cluster-35353.27906…	http://www.genome.jp/kegg-bin/show_pathway?ko00500/K01187%09red/K01194%09red/K01195%09red/K16055%09red/K00844%09red/K01176%09red/K00699%09red/K00012%09red
Neuroactive ligand-receptor interaction	KEGG PATHWAY	ko04080	32	85	2.13774e-07	1.21424e-05	Cluster-35526.0|Cluster-35353.17725|Cluster-31481.0|Cluster-35353.32137|Cluster-34361.0|Cluster-35353.61489|Cluster-35353.11755|Cluster-35353.58009|Cluster-35353.51737|Cluster-35353.25188|Cluster-921.2|Cluster-35353.36052|Cluster-9228.1|Cluster-35353.21793|Cluster-35353.24380|Cluster-35353.12640|Cluster-35353.18748|Cluster-35353.18746|Cluster-35353.9640|Cluster-35353.20128|Cluster-35353.43034|Clu…	http://www.genome.jp/kegg-bin/show_pathway?ko04080/K05202%09red/K04194%09red/K05208%09red/K05181%09red/K05193%09red/K04237%09red/K04233%09red/K04169%09red/K04218%09red/K04163%09red/K04142%09red/K05770%09red/K05194%09red/K05210%09red/K05053%09red/K04280%09red/K04615%09red/K04224%09red/K04131%09red/K04137%09red/K04134%09red/K04209%09red/K04577%09red/K04576%09red/K04157%09red/K04578%09red/K04205%09r…
Antigen processing and presentation	KEGG PATHWAY	ko04612	51	203	3.15414e-06	0.000149296	Cluster-35353.19909|Cluster-35353.23716|Cluster-35353.42129|Cluster-35353.50921|Cluster-35353.31497|Cluster-35353.24339|Cluster-35353.33044|Cluster-35353.20118|Cluster-35353.55424|Cluster-35353.64941|Cluster-35353.43361|Cluster-35353.22822|Cluster-35353.56733|Cluster-35353.62637|Cluster-35353.56555|Cluster-35353.45287|Cluster-35353.28899|Cluster-35353.35086|Cluster-35353.41624|Cluster-35353.44494…	http://www.genome.jp/kegg-bin/show_pathway?ko04612/K01365%09red/K08054%09red/K01369%09red/K01363%09red/K03283%09red
Ascorbate and aldarate metabolism	KEGG PATHWAY	ko00053	31	97	5.47778e-06	0.000222241	Cluster-35353.38658|Cluster-35353.38895|Cluster-35353.57965|Cluster-35353.37256|Cluster-35353.36168|Cluster-35353.37660|Cluster-35353.48899|Cluster-35353.18829|Cluster-35353.16245|Cluster-35353.62797|Cluster-35353.39151|Cluster-35353.61071|Cluster-35353.44840|Cluster-35353.41262|Cluster-35353.27365|Cluster-35353.38394|Cluster-35353.50873|Cluster-35353.63081|Cluster-35353.61678|Cluster-35353.22776…	http://www.genome.jp/kegg-bin/show_pathway?ko00053/K01053%09red/K00012%09red/K00699%09red/K00469%09red
Steroid hormone biosynthesis	KEGG PATHWAY	ko00140	27	84	1.97185e-05	0.000628702	Cluster-35353.38658|Cluster-35353.38895|Cluster-35353.57965|Cluster-35353.37256|Cluster-35353.36168|Cluster-35353.51779|Cluster-35353.48899|Cluster-35353.18829|Cluster-35353.16245|Cluster-35353.62797|Cluster-35353.61071|Cluster-35353.44840|Cluster-35353.41262|Cluster-35353.38394|Cluster-35353.50873|Cluster-35353.63081|Cluster-35353.61678|Cluster-35353.22776|Cluster-35353.43110|Cluster-35353.37073…	http://www.genome.jp/kegg-bin/show_pathway?ko00140/K00699%09red/K07424%09red
Bile secretion	KEGG PATHWAY	ko04976	25	74	1.99237e-05	0.000628702	Cluster-35353.21987|Cluster-35353.46202|Cluster-35353.54422|Cluster-35353.18608|Cluster-35353.45920|Cluster-35353.35143|Cluster-35353.36813|Cluster-35353.32023|Cluster-35353.27804|Cluster-35353.11790|Cluster-35353.27807|Cluster-35353.34111|Cluster-35353.18610|Cluster-35353.70321|Cluster-35353.35426|Cluster-35353.35150|Cluster-35353.31748|Cluster-35353.14750|Cluster-35353.56724|Cluster-35353.42796…	http://www.genome.jp/kegg-bin/show_pathway?ko04976/K08043%09red/K08042%09red/K08041%09red/K05673%09red/K08045%09red/K01539%09red/K00021%09red/K05683%09red/K08049%09red/K18245%09red/K01253%09red/K01540%09red/K13855%09red/K12040%09red/K12473%09red/K09866%09red
Chemical carcinogenesis	KEGG PATHWAY	ko05204	37	144	4.43935e-05	0.00125803	Cluster-35353.38658|Cluster-35353.38895|Cluster-35353.57965|Cluster-35353.37256|Cluster-35353.37557|Cluster-35353.36168|Cluster-35353.51779|Cluster-35353.7160|Cluster-35353.48899|Cluster-35353.18829|Cluster-35353.54706|Cluster-35353.16245|Cluster-35353.62797|Cluster-35353.47039|Cluster-35353.21853|Cluster-35353.58478|Cluster-35353.46202|Cluster-35353.47687|Cluster-35353.61071|Cluster-35353.44840|…	http://www.genome.jp/kegg-bin/show_pathway?ko05204/K00816%09red/K09097%09red/K01253%09red/K00699%09red/K00799%09red/K07424%09red
Retinol metabolism	KEGG PATHWAY	ko00830	32	117	5.22841e-05	0.00125803	Cluster-35353.38658|Cluster-35353.38895|Cluster-35353.57965|Cluster-35353.37256|Cluster-35353.27299|Cluster-35353.36168|Cluster-35353.23874|Cluster-35353.51779|Cluster-35353.48899|Cluster-35353.18829|Cluster-35353.16245|Cluster-35353.62797|Cluster-35353.61071|Cluster-35353.44840|Cluster-35353.41262|Cluster-35353.38394|Cluster-35353.47135|Cluster-35353.50873|Cluster-35353.63081|Cluster-35353.61561…	http://www.genome.jp/kegg-bin/show_pathway?ko00830/K07424%09red/K00699%09red/K11153%09red/K11152%09red/K15734%09red
Drug metabolism - other enzymes	KEGG PATHWAY	ko00983	35	134	5.31563e-05	0.00125803	Cluster-35353.38658|Cluster-35353.38895|Cluster-35353.57965|Cluster-35353.37256|Cluster-35353.31267|Cluster-35353.36168|Cluster-35353.57926|Cluster-35353.48899|Cluster-35353.18829|Cluster-35353.16245|Cluster-35353.62797|Cluster-35353.48432|Cluster-35353.45059|Cluster-35353.45862|Cluster-35353.61071|Cluster-35353.44840|Cluster-35353.41262|Cluster-35353.56323|Cluster-35353.24650|Cluster-35353.4443|…	http://www.genome.jp/kegg-bin/show_pathway?ko00983/K01195%09red/K00088%09red/K01951%09red/K01044%09red/K00758%09red/K00699%09red/K00106%09red/K03927%09red/K00757%09red
Salivary secretion	KEGG PATHWAY	ko04970	29	105	9.92026e-05	0.00216619	Cluster-35353.17487|Cluster-35353.55371|Cluster-35353.18608|Cluster-35353.52557|Cluster-35353.25979|Cluster-35353.36813|Cluster-35353.34111|Cluster-35353.49804|Cluster-30582.1|Cluster-35353.28115|Cluster-35353.49722|Cluster-35353.43161|Cluster-35353.11790|Cluster-35353.17725|Cluster-35353.14750|Cluster-35353.11770|Cluster-35353.55117|Cluster-35353.35177|Cluster-35353.18610|Cluster-35353.35254|Clu…	http://www.genome.jp/kegg-bin/show_pathway?ko04970/K08043%09red/K08042%09red/K08041%09red/K08045%09red/K01539%09red/K04131%09red/K04137%09red/K10951%09red/K07376%09red/K04958%09red/K01540%09red/K13855%09red/K13879%09red/K12318%09red/K12319%09red/K05850%09red/K02183%09red/K04142%09red/K08049%09red/K13504%09red/K04936%09red
cAMP signaling pathway	KEGG PATHWAY	ko04024	47	212	0.000106784	0.00216619	Cluster-35353.35004|Cluster-35353.18712|Cluster-35353.49804|Cluster-35353.25636|Cluster-35353.49038|Cluster-35353.28712|Cluster-35353.18608|Cluster-31481.0|Cluster-35353.25979|Cluster-35353.36813|Cluster-35353.32023|Cluster-35353.21793|Cluster-35353.25329|Cluster-35353.51834|Cluster-34361.0|Cluster-35353.27807|Cluster-35353.27804|Cluster-35353.11790|Cluster-35353.17725|Cluster-35353.14750|Cluster…	http://www.genome.jp/kegg-bin/show_pathway?ko04024/K04513%09red/K05208%09red/K04392%09red/K08043%09red/K08042%09red/K08041%09red/K05673%09red/K08045%09red/K08049%09red/K13293%09red/K05860%09red/K12323%09red/K04448%09red/K06225%09red/K02183%09red/K01539%09red/K09048%09red/K05210%09red/K06269%09red/K05850%09red/K04368%09red/K04955%09red/K04950%09red/K04142%09red/K04498%09red/K01540%09red/K00232%09r…
Pentose and glucuronate interconversions	KEGG PATHWAY	ko00040	36	149	0.000159284	0.00301578	Cluster-35353.53177|Cluster-35353.38658|Cluster-35353.38895|Cluster-35353.39263|Cluster-35353.57965|Cluster-35353.37256|Cluster-35353.7365|Cluster-35353.36168|Cluster-35353.57926|Cluster-35353.48899|Cluster-35353.18829|Cluster-35353.16245|Cluster-35353.62797|Cluster-35353.61317|Cluster-35353.9913|Cluster-35353.45059|Cluster-35353.9910|Cluster-35353.61071|Cluster-35353.44840|Cluster-35353.41262|Cl…	http://www.genome.jp/kegg-bin/show_pathway?ko00040/K00854%09red/K00002%09red/K01195%09red/K03331%09red/K01805%09red/K00699%09red/K00011%09red/K00012%09red/K13247%09red
Steroid biosynthesis	KEGG PATHWAY	ko00100	12	24	0.000176681	0.00313609	Cluster-35353.42758|Cluster-35353.48296|Cluster-35353.28503|Cluster-35353.43129|Cluster-35353.17767|Cluster-35353.60536|Cluster-35353.18841|Cluster-35353.51128|Cluster-35353.31697|Cluster-35353.23317|Cluster-35353.48873|Cluster-28562.0	http://www.genome.jp/kegg-bin/show_pathway?ko00100/K01052%09red/K12298%09red/K07419%09red/K00213%09red/K00227%09red/K01852%09red/K07750%09red/K00801%09red

## Sheet: VA vs AA down
#Term	Database	ID	Input number	Background number	P-Value	Corrected P-Value	Input	Hyperlink
Ribosome	KEGG PATHWAY	ko03010	52	804	1.25336e-11	2.795e-09	Cluster-35353.35451|Cluster-38423.0|Cluster-31250.0|Cluster-35353.34865|Cluster-35353.34621|Cluster-27351.0|Cluster-28446.0|Cluster-35096.4|Cluster-35705.0|Cluster-31607.4|Cluster-35353.35632|Cluster-35353.31876|Cluster-35353.2748|Cluster-21646.1|Cluster-38125.0|Cluster-34255.1|Cluster-31803.0|Cluster-18246.2|Cluster-35353.845|Cluster-35353.35971|Cluster-27741.0|Cluster-35353.30669|Cluster-35353.…	http://www.genome.jp/kegg-bin/show_pathway?ko03010/K02937%09red/K02879%09red/K02914%09red/K02957%09red/K02930%09red/K02955%09red/K02918%09red/K02935%09red/K02865%09red/K02885%09red/K02887%09red/K02883%09red/K02882%09red/K02979%09red/K02932%09red/K02995%09red/K02997%09red/K02977%09red/K02998%09red/K02971%09red/K02996%09red/K02898%09red/K02983%09red/K02877%09red/K02875%09red/K02920%09red/K02921%09r…
RNA polymerase	KEGG PATHWAY	ko03020	10	63	3.01571e-06	0.000336252	Cluster-35353.39636|Cluster-35353.51403|Cluster-35353.36557|Cluster-35353.47583|Cluster-35353.23137|Cluster-35353.13877|Cluster-35353.43882|Cluster-35353.37591|Cluster-35353.31067|Cluster-35353.27741	http://www.genome.jp/kegg-bin/show_pathway?ko03020/K03013%09red/K03000%09red/K03007%09red/K03017%09red/K03026%09red/K02999%09red/K03018%09red/K03008%09red
Pyrimidine metabolism	KEGG PATHWAY	ko00240	14	193	0.000137899	0.0102505	Cluster-35353.35296|Cluster-35353.15948|Cluster-35353.39636|Cluster-35353.51403|Cluster-35353.36557|Cluster-35353.47583|Cluster-35353.23137|Cluster-35353.13877|Cluster-35353.44355|Cluster-35353.35941|Cluster-35353.43882|Cluster-35353.37591|Cluster-35353.31067|Cluster-35353.27741	http://www.genome.jp/kegg-bin/show_pathway?ko00240/K03000%09red/K00962%09red/K02685%09red/K03013%09red/K03007%09red/K03017%09red/K03026%09red/K01520%09red/K02328%09red/K02999%09red/K03018%09red/K03008%09red
Purine metabolism	KEGG PATHWAY	ko00230	17	298	0.000420304	0.0234319	Cluster-35353.35296|Cluster-35353.15948|Cluster-35353.39636|Cluster-35353.32894|Cluster-35353.32470|Cluster-35353.51403|Cluster-35353.60785|Cluster-35353.36557|Cluster-35353.47583|Cluster-35353.23137|Cluster-35353.13877|Cluster-35353.44355|Cluster-35353.43882|Cluster-35353.37591|Cluster-35353.31067|Cluster-35353.27741|Cluster-35353.14751	http://www.genome.jp/kegg-bin/show_pathway?ko00230/K08041%09red/K03000%09red/K00962%09red/K02685%09red/K18532%09red/K03013%09red/K06928%09red/K03007%09red/K03017%09red/K00364%09red/K03026%09red/K02328%09red/K02999%09red/K03018%09red/K03008%09red
Cytosolic DNA-sensing pathway	KEGG PATHWAY	ko04623	6	56	0.00192302	0.0857666	Cluster-35353.39636|Cluster-35353.31067|Cluster-35353.36557|Cluster-35353.47583|Cluster-35353.43882|Cluster-35353.37591	http://www.genome.jp/kegg-bin/show_pathway?ko04623/K03013%09red/K03007%09red/K03018%09red/K03026%09red
DNA replication	KEGG PATHWAY	ko03030	5	47	0.00467629	0.156081	Cluster-35353.35076|Cluster-35353.35296|Cluster-35353.16354|Cluster-35353.44355|Cluster-35353.34889	http://www.genome.jp/kegg-bin/show_pathway?ko03030/K02328%09red/K10744%09red/K02212%09red/K10754%09red/K02685%09red
Staphylococcus aureus infection	KEGG PATHWAY	ko05150	4	29	0.00489941	0.156081	Cluster-31780.4|Cluster-30497.0|Cluster-36933.0|Cluster-31891.1	http://www.genome.jp/kegg-bin/show_pathway?ko05150/K06461%09red/K06752%09red/K05718%09red/K06464%09red
Viral myocarditis	KEGG PATHWAY	ko05416	7	99	0.00718817	0.20037	Cluster-26820.0|Cluster-35353.67261|Cluster-36933.0|Cluster-31780.4|Cluster-35353.52372|Cluster-31891.1|Cluster-37817.0	http://www.genome.jp/kegg-bin/show_pathway?ko05416/K06752%09red/K05718%09red/K06464%09red/K07860%09red/K05692%09red/K03260%09red
Malaria	KEGG PATHWAY	ko05144	4	38	0.0115545	0.261899	Cluster-35353.517|Cluster-20137.2|Cluster-36933.0|Cluster-31780.4	http://www.genome.jp/kegg-bin/show_pathway?ko05144/K13822%09red/K05718%09red/K13823%09red/K06464%09red
Leukocyte transendothelial migration	KEGG PATHWAY	ko04670	9	165	0.0117443	0.261899	Cluster-28137.0|Cluster-26820.0|Cluster-35353.67261|Cluster-36933.0|Cluster-30497.0|Cluster-31780.4|Cluster-35353.52372|Cluster-38074.0|Cluster-35353.50055	http://www.genome.jp/kegg-bin/show_pathway?ko04670/K06461%09red/K05718%09red/K06464%09red/K07860%09red/K05692%09red/K04630%09red/K08007%09red/K05763%09red
Nucleotide excision repair	KEGG PATHWAY	ko03420	4	49	0.0252548	0.499488	Cluster-35353.35296|Cluster-35353.24321|Cluster-35353.16354|Cluster-35353.37513	http://www.genome.jp/kegg-bin/show_pathway?ko03420/K02328%09red/K03143%09red/K10754%09red/K10849%09red
Leishmaniasis	KEGG PATHWAY	ko05140	5	75	0.0268783	0.499488	Cluster-30497.0|Cluster-37773.0|Cluster-31891.1|Cluster-36933.0|Cluster-35700.0	http://www.genome.jp/kegg-bin/show_pathway?ko05140/K06752%09red/K11217%09red/K05133%09red/K06461%09red/K06464%09red
Mismatch repair	KEGG PATHWAY	ko03430	3	30	0.031703	0.543829	Cluster-35353.35296|Cluster-35353.16354|Cluster-35353.17675	http://www.genome.jp/kegg-bin/show_pathway?ko03430/K02328%09red/K08734%09red/K10754%09red
Tyrosine metabolism	KEGG PATHWAY	ko00350	4	64	0.0551181	0.863203	Cluster-35353.35396|Cluster-35353.39948|Cluster-35353.48972|Cluster-35353.55237	http://www.genome.jp/kegg-bin/show_pathway?ko00350/K00501%09red/K00457%09red/K01593%09red/K01555%09red
SNARE interactions in vesicular transport	KEGG PATHWAY	ko04130	3	39	0.0581553	0.863203	Cluster-35353.29378|Cluster-35353.39764|Cluster-35353.42469	http://www.genome.jp/kegg-bin/show_pathway?ko04130/K08497%09red/K04560%09red/K08507%09red
Natural killer cell mediated cytotoxicity	KEGG PATHWAY	ko04650	5	98	0.0666485	0.863203	Cluster-26820.0|Cluster-26623.0|Cluster-37773.0|Cluster-36933.0|Cluster-31780.4	http://www.genome.jp/kegg-bin/show_pathway?ko04650/K07860%09red/K05855%09red/K05133%09red/K05718%09red/K06464%09red
