# Supplementary material for: Comparative transcriptome analysis of whiteflies raised on cotton leaf curl Multan virus-infected cotton plants
Source: Front Vet Sci. 2024 Aug 28;11:1417590. doi: 10.3389/fvets.2024.1417590 (PMC11389618; doi:10.3389/fvets.2024.1417590)
Supplement: Supplementary file 5 [file Table_5.XLSX]

## Sheet: Sheet2
	Aviruliferous Asia II7	Viruliferous Asia II7	VA/AA	Aviruliferous MED	Viruliferous MED	VM/AM
Cluster-35353.31682	45	504	11.2	651	754	1.16
Cluster-35353.34860	62	574	9.26	283	421	1.49
Cluster-35353.35641	47	412	8.77	154	250	1.62
Cluster-35353.38083	622	4549	7.31	1980	3386	1.71
Cluster-35353.19909	3	215	71.67	2653	3593	1.35
Cluster-11110.0	4	3	0.75	2	10	5
Cluster-35353.38911	6672	5851	0.88	6791	19042	2.8
